# Supplementary material for: Acute Effects of Different Melatonin Doses on Performance and Psychophysiological Responses During Exhaustive Cycling Exercise: A Double-Blind Crossover Study
Source: Nutrients. 2026 Feb 28;18(5):798. doi: 10.3390/nu18050798 (PMC12987325; doi:10.3390/nu18050798)
Supplement: Supplementary file 1 [file nutrients-18-00798-s001.zip]

Archive with 4 entries (4 files):
- Supplementary File 1.pdf
- Supplementary File 2.pdf
- Supplementary File 3.jpg
- Supplementary File 4.pdf
